# Supplementary material for: Bile Acid Dysregulation Is Intrinsically Related to Cachexia in Tumor-Bearing Mice
Source: Cancers (Basel). 2021 Dec 20;13(24):6389. doi: 10.3390/cancers13246389 (PMC8699129; doi:10.3390/cancers13246389)
Supplement: Supplementary file 1 [file cancers-13-06389-s001.zip]

Archive with 1 entries (1 files):
- cancers-1405210-supplementary.pdf
